# Supplementary material for: Multimodal data integration for predicting progression risk in castration-resistant prostate cancer using deep learning: a multicenter retrospective study
Source: Front Oncol. 2024 Mar 14;14:1287995. doi: 10.3389/fonc.2024.1287995 (PMC10972942; doi:10.3389/fonc.2024.1287995)
Supplement: Supplementary file 1 [file DataSheet_1.zip]

Archive with 2 entries (2 files):
- Supplementary materials Table 1.docx
- Supplementary materials Table 2.docx
